# Supplementary material for: Sporadic, late-onset, and multistage diseases
Source: PNAS Nexus. 2022 Jun 22;1(3):pgac095. doi: 10.1093/pnasnexus/pgac095 (PMC9308562; doi:10.1093/pnasnexus/pgac095)
Supplement: pgac095_Supplemental_Files [file pgac095_supplemental_files.zip]

Archive with 6 entries (6 files):
- PNASNEXUS-PNASNEXUS-2022-00280-T-s06.sty
- PNASNEXUS-PNASNEXUS-2022-00280-T-s01.pdf
- PNASNEXUS-PNASNEXUS-2022-00280-T-s02.tex
- PNASNEXUS-PNASNEXUS-2022-00280-T-s03.bib
- PNASNEXUS-PNASNEXUS-2022-00280-T-s04.bst
- PNASNEXUS-PNASNEXUS-2022-00280-T-s05.cls
