# Supplementary material for: Sporadic, late-onset, and multistage diseases
Source: PNAS Nexus. 2022 Jun 22;1(3):pgac095. doi: 10.1093/pnasnexus/pgac095 (PMC9308562; doi:10.1093/pnasnexus/pgac095)
Supplement: pgac095_Supplemental_Files [file pgac095_supplemental_files.zip › PNASNEXUS-PNASNEXUS-2022-00280-T-s06.sty]

%%% PNAS two column research article  style file
%%% For use with pnas-new.cls
\NeedsTeXFormat{LaTeX2e}
\ProvidesPackage{pnasresearcharticle}[2018/05/06 v1.3 PNAS two column research article style]

%% Set whether the abstract is set into the first column
\setboolean{shortarticle}{true} 
% true = set into first column
% false = spans page width

%% Set colors
\definecolor{color2}{RGB}{130,0,0} % color

%% Set up the first page footnote/fact box here
\RequirePackage{float}
\floatstyle{plain}
\newfloat{sigstatement}{b!}{sst}

\additionalelement{%
\afterpage{\begin{sigstatement}
\sffamily
\mdfdefinestyle{pnassigstyle}{linewidth=0.7pt,backgroundcolor=pnasblueback,linecolor=pnasbluetext,fontcolor=pnasbluetext,innertopmargin=6pt,innerrightmargin=6pt,innerbottommargin=6pt,innerleftmargin=6pt}
\@ifundefined{@significancestatement}{}{%	
	\begin{mdframed}[style=pnassigstyle]%
	\section*{Significance Statement}%
	\@significancestatement
	\end{mdframed}}
%     \medskip
\scriptsize
\@ifundefined{@authorcontributions}{}{\@authorcontributions}
\vskip5pt%
\@ifundefined{@authordeclaration}{}{\@authordeclaration}
\vskip5pt%
\@ifundefined{@equalauthors}{}{\@equalauthors}
\vskip5pt%
\@ifundefined{@correspondingauthor}{}{\@correspondingauthor}
\end{sigstatement}}
}

\endinput
