# Supplementary material for: Sporadic, late-onset, and multistage diseases
Source: PNAS Nexus. 2022 Jun 22;1(3):pgac095. doi: 10.1093/pnasnexus/pgac095 (PMC9308562; doi:10.1093/pnasnexus/pgac095)
Supplement: pgac095_Supplemental_Files [file pgac095_supplemental_files.zip › PNASNEXUS-PNASNEXUS-2022-00280-T-s02.tex]

\documentclass[9pt,twocolumn,twoside]{pnas-new}
%\documentclass[9pt,twocolumn,twoside,lineno]{pnas-new}
% Use the lineno option to display guide line numbers if required.

\templatetype{pnasresearcharticle} % Choose template 
% {pnasresearcharticle} = Template for a two-column research article
% {pnasmathematics} %= Template for a one-column mathematics article
% {pnasinvited} %= Template for a PNAS invited submission

\usepackage[caption=false]{subfig}

\title{Sporadic, late-onset, and multistage diseases}

% Use letters for affiliations, numbers to show equal authorship (if applicable) and to indicate the corresponding author
\author[a,1]{Anthony J. Webster}
\author[a]{Robert Clarke}

\affil[a]{Nuffield Department of Population Health, 
	Big Data Institute, Old Road Campus, University of Oxford, 
	Oxford, OX3 7LF,
	UK.}

%\affil[b]{Affiliation Two}
%\affil[c]{Affiliation Three}

% Please give the surname of the lead author for the running footer
\leadauthor{Webster} 

% Please add a significance statement to explain the relevance of your work
\significancestatement{Modern statistical methods such as logistic regression, characterise the influence of potential risk factors in terms of relative risks. As a consequence, modern epidemiology has tended to ignore the influence of risk factors on ageing rates or 
	age-related patterns of disease. By parametrically modelling the incidence of over 450 diseases, we characterised the age-related incidence of disease, and identified over 100 common diseases whose "sporadic" incidence was only weakly age-dependent. Furthermore, we explored how common risk factors modify our effective age-at-risk of these diseases, and our results suggest that that early lifestyle changes might substantially delay or even prevent their onset.}

%	Authors must submit a 120-word maximum statement about the significance of their research paper written at a level understandable to an undergraduate educated scientist outside their field of speciality. The primary goal of the significance statement is to explain the relevance of the work in broad context to a broad readership. The significance statement appears in the paper itself and is required for all research papers.}

% Please include corresponding author, author contribution and author declaration information
\authorcontributions{%%
	The project, methodology, and statistical analyses were developed by AJW, 
	with comment from RC.
	%%
	AJW wrote the paper, with critical review and comment from RC. 
	%%
	}
\authordeclaration{The authors declare no competing interests.}
\correspondingauthor{\textsuperscript{1}To whom correspondence should be addressed. E-mail: anthony.webster\@email.ndph.ox.ac.uk}

% At least three keywords are required at submission. Please provide three to five keywords, separated by the pipe symbol.
\keywords{Multistage $|$ Aging $|$ Risk factors $|$ Multimorbidity $|$ Epidemiology  } 

\begin{abstract}
%%
Multistage disease processes are often characterised by a linear 
relationship between the log of incidence rates and the log of age. 
%%
Examples include sequences of somatic mutations, that can cause cancer, 
and have recently been linked with a range of non-malignant diseases. 
%%
Using a Weibull distribution to model 
diseases that occur through an ordered sequence of 
stages, and another model where stages can occur in any order, 
we characterised the age-related onset of disease in UK Biobank data.
%%
Despite their different underlying assumptions, both models 
accurately described the incidence of over 450 diseases, demonstrating 
that multistage disease processes cannot be inferred from this data 
alone. 
%%
The parametric models provided unique insights into age-related disease, 
that conventional studies of relative risks cannot.  
%% 
The rate at which disease risk increases with age 
was used to distinguish 
between ``sporadic'' diseases, with an initially low and slowly increasing 
risk, and ``late-onset'' diseases whose negligible risk when 
young rapidly increases with age. 
%%
``Relative aging rates'' were introduced to 
quantify how  
risk factors modify age-related risk, finding the  
effective age-at-risk of sporadic diseases is strongly modified by 
common risk factors. 
%%
Relative aging rates are ideal for risk-stratification, allowing the 
identification of ages with equivalent-risk in groups with different exposures. 
%%
Most importantly, our results suggest that a substantial burden of 
sporadic diseases can be substantially delayed or avoided by 
early lifestyle interventions. 
%%
\end{abstract}

\dates{This manuscript was compiled on \today}
\doi{\url{www.pnas.org/cgi/doi/10.1073/pnas.XXXXXXXXXX}}

\begin{document}


\maketitle
\thispagestyle{firststyle}
\ifthenelse{\boolean{shortarticle}}{\ifthenelse{\boolean{singlecolumn}}{\abscontentformatted}{\abscontent}}{}


%%
\dropcap{M}any common diseases are thought to have a multistage aetiology 
\cite{Nordling1953, AD1954, Peto2016, AiChalabi2014, Chio2018, Corcia2018, Vucic2019, Licher2019, Vucic2020, Garton2021, LeHeron2021, Pearce2021}, 
in which two or more processes are rate-limiting steps that 
determine the rate of disease onset. 
%%
For example, these might include one or more genetic mutations 
\cite{Goodnow2007, Jaiswal2014, Chio2018, Jaiswal2017, Mustjoki2021, Alriyami2021, Olafsson2021}, 
which was the original reason for using multistage models to describe the onset 
of cancer \cite{AD1954, Peto2016}. 
%%
An important recent discovery, is that somatic mutations are 
prevalent in the majority of tissues in our body  
\cite{Jaiswal2014, Martincorena2015, Martincorena2018, Martincorena2019, Li2021}. 
%%
The best known examples include clonal expansions that co-exist with 
healthy cells in our blood \cite{Jaiswal2014, Jaiswal2017}, 
skin \cite{Martincorena2015}, and esophagus \cite{Martincorena2018}.  
%%
This raises the possibility that somatic or epigenetic mutations could  
contribute to the initiation of other non-cancerous diseases 
\cite{Burnet1972, Goodnow2007, Jaiswal2014, Jaiswal2017, Alriyami2021, Mustjoki2021, Olafsson2021}.  
%%
This includes generic processes such as 
{\it inflamaging} \cite{Franceschi2018, Franceschi2000}, and entire classes of 
diseases, including autoimmune and cardiovascular 
diseases \cite{Burnet1972, Goodnow2007, Jaiswal2014, Jaiswal2017, Alriyami2021, Mustjoki2021,Olafsson2021}. 
%%
Rates of somatic mutations have also been linked to the 
lifespan of several different species \cite{Martincorena2022}, 
emphasising their potential importance for longevity and health. 
%%
If mutations are involved in triggering disease, then it is 
likely that they might constitute one or more rate-limiting steps for 
disease onset, in a similar way to cancer incidence. 
%%
In that case, multistage models of disease would be expected to describe 
a much broader range of diseases than just cancer. 
%%
Here we found this was true of many common diseases in the UK Biobank 
cohort \cite{Bycroft2018}, and the models provided important insights 
about the age of onset of these diseases.
%%


%%
We were primarily interested in common age-related diseases that usually 
occur at ages over 45 years, as would be observed in UK Biobank data. 
%%
We do not consider rare diseases, that can be strongly influenced by rare germline genetic variants. 
%%
The mean age at enrolment of participants in the UK Biobank was $57$ 
years (standard deviation, $8$ years) \cite{Bycroft2018}, and their 
hospital episode statistics were used to identify the onset of disease.
%%
We were interested in disease onset that arises independently of 
(unconfounded by), other prior diseases, and as in previous 
work \cite{Webster2019}, use ``incidence'' to 
describe the time to an individual's first disease in each chapter of 
the International Classification of Diseases version 10 \cite{ICD10}.  
%%
This is discussed further in the 
next section and in the Supplementary Material. 
%%
A total of 800 diseases were studied using two simple parametric 
models of multistage disease processes, both of which accurately described 
the incidence rates for approximately 500 of the diseases considered. 
%%


%%
In addition to potential biological insights, the parameterised models 
provide important new insights into disease incidence, 
that would not be apparent from conventional studies using relative risks. 
%%
We identified late-onset diseases that appear to become inevitable at the 
extreme ends of observed human lifespan, and those that are more sporadic, 
often occurring at younger ages, but only weakly influenced by age and 
potentially avoidable. 
%%
The incidence of these ``sporadic'' diseases appears to be particularly 
sensitive to lifestyle interventions and modifiable risk factors, 
suggesting that their incidence may be substantially reduced. 
%%


%%
One striking observation was that ``all diseases are rare'', in the sense 
that without germline genetic abnormalities the probability of 
surviving for a typical human lifetime $S(t)$ (in the survival analysis 
sense of not getting the disease), is never much less than $1$.
%%
However, despite the risk of any single disease being relatively 
low \cite{Dey2017}, the large number of potentially fatal diseases 
means that living to old age is unlikely.
%%
Consequently, it is often reasonable to approximate the probability 
density for disease incidence $f(t)$ by its hazard function $h(t)$ 
\cite{Webster2019}, with $f(t) \simeq h(t)$. 
%%
The Supplementary Material provides data and calculations 
to justify these approximations, and to support other remarks in the main text. 
%%


\subsection*{Multistage models}\label{msm}


%%
The multistage (or ``multistep'') model was inspired in the 1950s 
by a biological model in which cancer involves several 
genetic mutations before symptoms are 
observed \cite{Nordling1953, AD1954, Armitage1985, Peto2016}. 
%%
The models describe any process that can arise through one or more independent  pathways, with one or more sequential or non-sequential steps \cite{Webster2019} (Fig. \ref{MSfig}). 
%%
Whereas proportional hazards models are ideal for studying associations with risk  factors, multistage models are ideal for characterising incidence rates. 
%%
They provide a concept of relative aging rate, that for a specific disease, captures the relative ages of exposed compared to unexposed individuals. 
%%
Other advantages include an interpretation in terms of rate-limiting processes, that 
if biological in origin, might be targeted to slow or prevent disease. 
%%
They also allow incidence rates to be predicted and extrapolated beyond the 
observed data, allowing unique insights about disease incidence that cannot 
be captured by histograms or studies using (non-parametric) proportional hazards 
methods\footnote{Sir David Cox devised the proportional hazards model, and anticipated 
	several points in this paper. 
	In a 1994 interview he remarked \cite{Reid1994}, 
	``I would normally want to tackle problems parametrically'', 
	because, ``various people have shown that the answers are very insensitive to the parametric 
	formulation of the underlying distribution''.}. 
%%
%%
%%
Throughout we use the usual notation of a cumulative probability 
$F(t)$, survival function $S(t)=1-F(t)$, probability density 
function $f=dF/dt=-dS/dt$, hazard function $h(t)=f(t)/S(t)$, 
cumulative hazard function $H(t)=\int_0^t h(s)ds$, and these 
are related through $S(t)=\exp(-H(t))$ or equivalently 
$H(t)=-\log(S(t))$. 
%%


%%
\begin{figure}[t!]
	\centering
	\vspace{0.cm}
	\includegraphics[width=\linewidth]{MultistageFigure1.jpg}
	\vspace{-2cm}
	\caption{A multistage model can describe any process 
		that arises through one or more independent pathways, with one or more 
		sequential or non-sequential steps. 
		%%
		(a) The sequential Armitage-Doll (Weibull) model requires 
		that stages occur sequentially. 
		(b) The non-sequential model (NSM), allows the stages to occur in 
		any order.
		%% 
	}
	\label{MSfig}
\end{figure}
%%


%%
Two models are considered here (Fig. 1a and 1b). 
%%
The first approximates a sequential multistage model of disease (Fig. 1a), 
with a Weibull model. 
%%
As shown in the Supplementary Material, this approximation is good when 
the probability of having a disease is small over a typical 
human lifetime, as is the case here. 
%%
The Weibull model has a proportional hazards form \cite{Collett2014}, 
and its hazard function $h(t)$ can be written as, $h(t)=e^{\eta_X}h_0(t)$, 
where $t$ is time or age, $h_0(t)=(t/L)^m$ with $m$ and $L$ (non-integer) estimated parameters,  $\eta_X = \sum_j \beta_j X_j$ with 
$X_j$ risk factors and $\beta_j$ estimated coefficients.  
%%
Its survival function is, 
%%
\begin{equation}\label{SWeibull}
S(t)
=\exp \left( - e^{\eta_X} \left( \frac{t}{L} \right)^m \right)
\end{equation}
%%
For traditional multistage models with time-independent rates at each 
stage, then $m$ is an integer \cite{AD1954, Webster2019}. 
%%
If the rates at each stage are time-dependent then $m$ can 
be non-integer \cite{Webster2019}, and $m$ is best regarded as 
an ``effective number of steps''.  
%%
When competing risks \cite{Collett2014} exist then $S(t)$ is the 
cause-specific survival function, that would differ from the directly 
observed survival data because e.g. death from a 
different cause could occur first.
%%
These, and several other points mentioned above and throughout the 
article, are discussed in more detail in the Supplementary Material. 
%%
The exponent of $S(t)$ is the 
cumulative hazard function $H(t)=\int^t h(s)ds$, and can 
be rearranged as, 
%%	
\begin{equation}\label{HWeibull}
H(t)= \left(  \frac{te^{\frac{\eta_X}{m}}}{L} \right)^m 
\end{equation}
%%
This gives an effective age $t e^{\frac{\eta_X}{m}}$, that is 
determined by risk factors $X$, with the factor $e^{\frac{\eta_X}{m}}$ 
giving a relative aging rate compared with the 
baseline values where $\eta_X=0$ and $e^{\frac{\eta_X}{m}}=1$. 
%%
It also emphasises that for any given disease, the influence of risk 
factors on your aging rate through $\eta_X$, will be suppressed by a 
factor of $1/m$. 
%%
For multistage models with an effective number of steps \cite{Webster2019} 
$m$, the relative aging rate will tend to be smaller for larger $m$. 
%%
Also, when risk factors can be modelled in a 
proportional hazards framework, they will only modify the 
time-scale $L$ to  
$Le^{\frac{-\eta_X}{m}}$, leaving $m$ unchanged. 
%%
This means that ratios that only depend on $m$, such as 
$H(100)/H(50)=(100/50)^m$ and the vertical axis of Fig. \ref{sporadicFig}, 
may be less sensitive to cohorts having systematically different 
unmeasured risk factors. 
%%


%%
The second model considers multistage processes that can occur in any 
order (Fig. 1b), 
and takes all events to happen with approximately constant rates. 
%%
This is a reasonable approximation, because within a non-sequential model 
all the rate-limiting steps must have similarly slow rates, or they would 
not be rate-limiting and observable from the incidence data. 
%%
This mathematical fact is discussed further in the Supplementary Material. 
%%
We refer to this non-sequential model as the ``NSM'' model, and its survival 
function is (see Supplementary Material), 
%%
\begin{equation}
S(t)= 1- \left( 1 - e^{-t/L} \right)^m
\end{equation}
%%
where $m$ is the effective number of steps, $t$ is age, and $L$ is a time 
scale for the disease processes. 
%%
This model has a very different biological interpretation than the Weibull 
model, typically with a much larger number of steps.
%%


%%
The Weibull and NSM models are derived in the Supplementary Material, 
along with several relevant observations that have not been published elsewhere. 
%%
One (important) counter-intuitive observation, is that even when a 
disease proceeds sequentially through a series of $m$ steps, if the rate 
of one or more steps increase sufficiently, then the observed number of 
steps will decrease, despite the associated biological processes 
continuing to occur. 
%%
Although not necessarily obvious, the mathematical result is very clear. 
%%
Another observation is that it will often be reasonable to study multistage 
disease processes with a proportional hazards model. 
%%
If the hazard of every stage can individually be approximated by a 
proportional hazards model, then for the ``rare'' diseases that we study 
here, a multistage disease can also be described by a proportional hazards model. 
%%
However, the estimated associations are $\beta=\sum_i \beta_i$, a sum over 
the associations at each step, and each $\beta_i$ could be quite different. 
%%
This is particularly important for sequential disease processes, because 
it emphasises that the same risk factor could have a different influence 
at different stages of the disease, that in practice could 
produce different associations at different ages. 
%%
A final observation is that because individual diseases are rare over 
a human lifetime and the incidence of diseases that are studied are similar, 
ranging between a few hundred to a few thousand cases in the UK Biobank 
cohort, 
the hazard of the observed diseases must be a similar order of magnitude. 
%% 
This requires $(t/L)^m$ to be similar for all diseases where $t\sim 60$, and 
leads to $m$ and $L$ being strongly correlated, with $m\log(L)$ being similar 
for the diseases studied here. 
%%

\section*{Results}


\begin{figure*}[t!]
	\centering
	\includegraphics[width=17.8cm]{2-Sporadic-W} %.5
	\caption{ 
		%%
		{Left}: For each disease a dot indicates the probability of first hospital 
		admission at 50 is plotted versus the relative increase in probability of 
		disease by age 100. 
		%%
		Disease incidence was classified in tertiles to indicate how sporadic  
		or late-onset it was (see main text). 
		%%
		Results for the Weibull model are shown, the NSM model gave similar 
		results (Supplementary Material). 
		%%
		{Right}: The composition of sporadic and late-onset diseases 
		in terms of ICD-10 chapters, with N the number of diseases. 
		%%
	}
	\label{sporadicFig}
\end{figure*}


\subsection*{Goodness of fit - consistency with multistage models of disease}

%%
The Weibull and NSM models both accurately fitted the incidence of most 
of the 800 diseases considered, with 485 with Weibull, 466 with NSM, and 
450 diseases included in both sets  (see Materials and Methods, and the Supplementary Material, for details and example plots).
%%
The causes of poor fits may reflect: 
insufficient data, diseases that were likely to have afflicted some 
of the cohort before electronic health records were recorded, 
or incidence curves that could not be approximated well by one of the 
models considered. 
%%
For most diseases, despite the similarly good fit to the data by both  
the Weibull and NSM models, they require different numbers of steps in a 
multi-stage model of disease.  
%%
This demonstrates that a good fit to the data with a multi-stage model, 
cannot on its own, be taken as indication of an underlying multi-stage 
biological process.  
%%
The standard error of the effective number of steps was greater than 0.35 for 
365 (417) of the fitted diseases for the Weibull (NSM) models respectively, making 
it unlikely to see clear indications of integer-valued $m$ for either model. 
%%
A plot for the fitted values of the effective number of steps $m$, ordered 
by $m$, showed no visual evidence for steps at integer-values 
(Supplementary Material, Figure S7).  
%%
Neither was there any evidence for a systematic reduction in $m$ for smokers, 
as you would expect if smoking reduced the number of steps 
needed to trigger disease (Supplementary Material, Figure S8). 
%%


\subsection*{Sporadic versus late-onset disease}\label{sporadicDis}


%%
In contrast with proportional hazards and logistic regression models, 
the parametric models allowed extrapolation to compare the risks of 
disease (first occurrence of disease in each ICD-10 chapter), at 
ages $50$ and $100$. 
%%
Only diseases whose incidence data were sufficiently well fitted by a 
multistage model were considered (as discussed above).
%% 
Figure \ref{sporadicFig} shows the cumulative probability distribution 
function $F(50)=1-S(50)$, for having had a disease by age 50, versus 
the relative increase in disease risk by age 100, $(F(100)-F(50))/F(50)$. 
%%
Whereas $F(50)$ describes the risk of disease before age $50$, 
$(F(100)-F(50))/F(50)$ characterises the rate of change in risk of 
disease with age. 
%%
The probabilities were estimated with a Weibull model, and the NSM model 
gave almost identical results (see Supplementary Material, Figure S2).
%%
Diseases with a late age of onset are near the top of the figure, 
where disease risk increases rapidly at older ages. 
%% 
These contrast with diseases near the bottom of the figure, whose risk increases 
comparatively slowly.  
%%
Diseases with the lowest risk at age 50 are towards the figure's left, and those 
with highest risk are towards the figure's right. 
%%
Diseases at the bottom right, have a comparatively high probability of 
occurrence by age 50 years ($F(50)$ was larger than for most diseases), 
and the increased probability of disease at age 100 compared to age 50 
is comparatively low ($F(50)/F(100)$ is higher than for most 
diseases)\footnote{$F(50)/F(100)$ is the probability of disease by age 50, 
	given that you will have the disease by age 100.}. 
%%
Therefore we distinguish between the most ``sporadic'' and ``late-onset'' 
diseases by the product $F(50)\times  F(50)/F(100)$, that is largest (smallest), 
for the most (least) sporadic diseases. 
%%
The diseases were classified into tertiles in Fig. \ref{sporadicFig}, with 
most sporadic (orange), mid-range (green), and late-onset (red). 
%%
The classification enabled a qualitative comparison between the late-onset 
and sporadic diseases. 
%%


%%
Figure \ref{sporadicFig} also shows the ``sporadic'' and ``late-onset''  diseases in 
terms of ICD-10 chapters. 
%%
The late-onset diseases are composed primarily of: 
II Neoplasms,
VII Diseases of the eye and adnexa,
XI Diseases of the circulatory system, 
and 
X Diseases of the respiratory system. 
%%
In contrast the more sporadic diseases are mainly composed of: 
XI Diseases of the digestive system, 
XIII Diseases of the musculoskeletal system and connective tissue, 
XVIII Symptoms, signs and abnormal clinical and laboratory findings, not 
elsewhere classified. 
%%
Similar results were found when men and women were considered separately 
(see Supplemental Material, Section D). 
%%


\subsection*{Relative aging rates, and modifiability of risk}

%%
\begin{figure}[t!]%t!%b!
	%\centering
	\hspace{-43mm}
	\includegraphics[width=15cm]{12-Modifiability} %.5
	\caption{
		Relative risks (top), and relative aging rates (bottom), for  
		potential risk factors associated with 
		sporadic diseases (left), and late-onset diseases (right). 
		%%
		Box plots show the median, the interquartile range, and whiskers at 
		1 $\times$ the interquartile range. 
		%%
		Relative risks for diabetes and smoking tended to be larger for 
		late-onset disease. 
		%%
		Relative aging rates tended to be larger for sporadic diseases, suggesting 
		that your effective age at risk is more modifiable for sporadic than 
		late-onset diseases.
		%%
		After an FDR multiple-testing adjustment, a t-test identified statistically significant differences in mean values at the 0.05 level, for all associations except: height, or between regular drinking and sporadic disease.
		%%
	}
	\label{riskFig}
\end{figure}
%%


%%
The Weibull model has the form of a proportional hazards model, which makes 
adjustment for variables such as smoking status, easy to interpret. 
%%
The Weibull model also allows the definition of a relative aging rate 
$e^{\beta X/m}$
(see Eq. \ref{HWeibull}), that when multiplied by your age, 
gives your effective age for each disease in terms of your risk 
factors $X$, using the estimated coefficients $\beta$ and exponent $m$ 
for each disease. 
%%
This provides an alternative measure to relative risk.
%%
Whereas relative risk measures your risk at a given time relative to 
the baseline, the relative aging rate allows your effective age to be 
determined in terms of your risk factors. 
%%


%%
Figure \ref{riskFig} considers sporadic and late-onset  
diseases, and shows box plots for relative risks and relative aging rates. 
%%
Comparing relative risks, the influence of diabetes and smoking were more 
important for strongly age-related diseases, but the results are otherwise 
similar. 
%%
In contrast, the relative aging rates estimated for sporadic diseases were 
substantially larger than for diseases with a late-onset, with the relative 
aging rates associated with minimum education, maximum BMI, and diabetes, all 
being of order 1.1, and diseases with a late-onset typically less than 
half that.  
%%
A relative aging rate of $1.1$ would indicate that 
someone aged 50 would be at equivalent risk to someone aged 55 years with baseline 
risk factors. 
%%
For a diabetic, in the maximum BMI tertile, and minimum education group, 
the relative aging rate could easily be $1.3$, indicating that someone aged 
50 years would be at equivalent risk to someone aged 65 without these risk factors, 
or someone aged 70 would be at equivalent risk to someone aged 91. 
%%
In terms of disease-free years \cite{Nyberg2018}, if someone with baseline risk factors 
aged 40 was expected to have 25 disease-free years, then someone with a relative aging 
rate of 1.1 would on average reach (40+25)/1.1$\simeq$59 years before their first 
disease (19 disease-free years from age 40). 
%%


%%
\begin{figure*}[t!]%t!%b!
	%\centering
	\hspace{-6mm}
	\includegraphics[width=\linewidth]{newFigure-cropped} %.5
	\caption{
		%%
		Multistage disease processes will usually have a straight line 
		when $\log(H(age))$ is plotted versus $\log(age)$ ({\bf A}). 
		%%
		If an exposure increases the rates of disease processes, but 
		the number of stages are unchanged, then a plot for the  
		exposed group will be displaced vertically upwards ({\bf B}).
		%%
		If an exposure increases the rates of one or more processes 
		sufficiently to reduce the number of rate-limiting stages $m$, 
		then the exposed group's plot will be displaced vertically 
		upwards and reduced in slope ({\bf C}). 
		%%
		In a proportional hazards Weibull model with 
		$H=e^{\beta X}(t/L)^m$, then $\log(H)=\beta X +m\log(t/L)$, 
		and risk factors $X$ displace lines vertically. 
		%%
	}
	\label{illustration}
\end{figure*}
%%


\subsection*{Stratification by smoking status and diabetes}


%%
Assuming the existence of a multistage disease process, then 
qualitative information about the influence of an exposure or risk factor 
on disease can be inferred by stratifying the data by smoking status 
for example, and understanding how to plot and interpret the data. 
%%
For the cumulative hazard function of a Weibull distribution $H(\mbox{age})$, 
when adjusted for the survival function being less than $1$ at a participant's 
entry into the study, a plot of $\log(H(\mbox{age}))$ versus $\log(\mbox{age}))$ 
will appear as a straight line 
(Fig. \ref{illustration} { A} and 
 \ref{smokingStrat}, and Eq. \ref{HWeibull}).
%%
If the Weibull distribution represented a multi-stage model of disease, and 
the rates of one or more stages in the disease process were increased, then 
the plot would be displaced vertically upwards 
(Fig. \ref{illustration} { B}). 
%%
If the rate of one or more stages increased sufficiently that they were no 
longer a rate-limiting step (Section B of Supplementary material), then 
the plot would be displaced vertically upwards and reduced in slope 
(Fig. \ref{illustration} { C}). 
%%
If the rates of each stage were being decreased, then the opposite would happen, 
with a vertical displacement of the plot downwards and possibly associated with an 
increase in slope if the rates of one or more stages were decreased sufficiently. 
%%
Therefore if we stratify by strong risk factors such as smoking or diabetes 
status, then we can explore how these risk factors qualitatively modify disease 
risk under the hypothesis of an underlying multistage model 
(Fig. \ref{smokingStrat}, and Figures S4-S6  
in the Supplementary Material).
%%
The plots were stratified by smoking status (or diabetes), 
but were not adjusted for any other potential risk factors. 
%%


%%
The influence of smoking was strongly disease-dependent. 
%%
Figure \ref{smokingStrat} illustrates the differences.
%%
For benign bowel cancers (D12), the vertical displacement of plots between 
smokers and non-smokers is consistent with smoking increasing the 
rate of one or more processes that are leading to the disease, 
and the stratified data appear as parallel lines.  
%%
For atherosclerotic heart disease (I25.1),  
the increased rate and reduced slope for smokers is consistent with smoking 
leading to an effective reduction in the number of steps needed to trigger 
disease, and the stratified data appear as lines that converge with age.  
%% 
However, for lung cancer (C34), the disease that is most strongly influenced by 
smoking, both the rate and slope of the curve increase, with the stratified 
datasets diverging with age. 
%%
Reasons for this unexpected increase in slope (effective number of steps), 
that are specific to lung cancer, 
are discussed later. 
%%


%%
Disease risks associated with diabetes could be driven by shared 
genetic or other risk factors, or mediated by diabetes. 
%%
As an example, three common cardiovascular diseases affecting men and women 
were considered (Supplementary Material Figure S4). 
%%
Atherosclerotic heart disease and atrial fibrillation are consistent 
with a multistep disease process in which diabetes increases the rates 
of disease processes, possibly sufficiently to reduce the number 
of rate-limiting steps needed to trigger disease. 
%%
For pulmonary embolism, the rates were similar in diabetic and 
non-diabetic women, but there was evidence for a reduction in risk of 
pulmonary embolisms (I26) in the strata of diabetic men.
%%


\section*{Discussion}


\subsection*{Prevalence of multistage disease processes}

%%
Approximately two thirds of the diseases considered were consistent with 
a multi-stage model of disease, in which diseases require several distinct events, 
or a sequence of stages before the disease is observed. 
%%
However, several authors have remarked \cite{Webster2019} that the Weibull 
model in particular, would be expected to fit a wide range of models. 
%%
Both the Weibull and NSM models provided good fits to the data, despite 
their mathematical differences and distinct biological interpretations. 
%%
Therefore, based on goodness of fit to incidence data alone, it is unlikely 
that all the diseases have an underlying multistage aetiology.
%%

\subsection*{Stratification by smoking status or diabetes}\label{Smoking}

%%
\vspace{-0.3cm}
\begin{figure}[bh!]
	\centering
	\subfloat{
		\hspace{-0.6cm}
		\includegraphics[width=1.2\linewidth]{7-SmokersVersusNeverW-M}  
	}
	\\
	{\bf \footnotesize \sffamily Men}
	
	\centering
	\subfloat{
		\hspace{-0.6cm}
		\includegraphics[width=1.2\linewidth]{7-SmokersVersusNeverW-F} 
	}
	\\
	{\bf \footnotesize \sffamily Women}
	\caption{
		%%
		The incidence of three common smoking-related diseases in 
		men (top) and women (bottom), 
		stratified by smoking status, with Kaplan-Meier estimates adjusted 
		using Eq. \ref{H1}. 
		%%
		Data for smokers differ by vertical displacements and changes in slope,  
		that can be interpreted as changes in the rates of processes, and numbers 
		of steps in disease (see main text). 
		%%
		Dashed lines indicate 95\% confidence intervals. 
		%%
	}\label{smokingStrat}
\end{figure}
%%


%%
Smoking is associated with higher risks of multiple diseases,  
especially cancer and cardiovascular disease. 
%%
If a disease develops through a multistage process, then exposure to smoking 
might be expected to change the rates of one or more disease processes. 
%%
As demonstrated mathematically in Section B of the Supplementary Material, 
if the rate of any given 
stage increased  sufficiently, then exposure to smoking can reduce the effective 
number of rate-limiting steps $m$ observed in the incidence data.  
%%
Therefore we might expect that if smoking was increasing the rate of 
one or more disease processes, then $m$ should either decrease or remain unchanged.  
%%
This is certainly what is seen for benign bowel cancers (D12) and bladder 
cancer (C67), in Fig. \ref{smokingStrat}, with a vertical upward displacement 
of the curves indicating an increased rate of processes, and for heart 
disease (I25.1), that shows an increased rate and a decreased slope 
(decreased number of steps $m$).  
%%
In these cases, the interpretation in terms of multistage processes is 
compelling, and may warrant further investigation. 
%%


%%
In contrast, the influence of smoking on lung cancer incidence was initially surprising.  
%%
Both the rate, and the slope (effective number of steps $m$), increase 
(Fig. \ref{smokingStrat}). 
%%
It is possible that the influence of cigarette smoke was so strong that 
it is entirely changing the landscape of rate-limiting steps that 
are needed to trigger disease. 
%%
For example, if the rates of the {\sl previously} rate-limiting steps were 
increased sufficiently, then there would be an entirely new set of 
rate-limiting processes that would determine the observed incidence data. 
%%
This could produce an increased rate and an increase in $m$, and could 
involve several secondary smoking and age-related changes.  
%%


%%
Importantly, lung cancer has several different types, 
that within ICD-10, are grouped into a single composite endpoint denoted by 
code C34 that was studied here. 
%%
It is known that the proportions of adenocarcinoma are much higher 
in non-smokers than smokers, with smoking more rapidly increasing the risk of 
other types of lung cancer. 
%%
It seems likely that different subtypes of diseases are influencing, and possibly 
dominating, the incidence patterns of lung cancer in smokers. 
%%
This would provide one biological manifestation of a scenario that could 
substantially change the landscape of rate limiting processes, and the 
resulting incidence of disease. 
%%


%%
If smoking is increasing the risks of different cancers to those in non-smokers, 
then either different processes such as different patterns of mutation in cells 
are occurring, or the cancers are being triggered in different cell types. 
%%
A recent study of somatic mutations in the bronchial epithelium found that cells 
with high rates of mutations in previous smokers, are replenished over time with 
near-normal cells, and hypothesised that there is an ongoing replacement of 
progenitor cells from a pool of quiescent stem cells \cite{Yoshida2020}. 
%%
However, smoking exposure would be greatest in the progenitor cells. 
%%
If cancer initiation were solely in progenitor cells, then it would involve a 
competing-risk process between the cell acquiring sufficient mutations to form 
a cancer, and the cell's death. 
%%
Cancer risk in smokers would then be expected to saturate with age at 
a level where cells are being regularly replaced, with a similar 
statistical burden of mutations among cells. 
%% 
However if smoking slowed the rate of cell turnover and death, 
then there would be a longer time period where cells are exposed to the 
carcinogenic effects of smoking. 
%%
%at risk of one or more mutations causing cancer. 
%%
Alternately, if smoking were increasing the rate of cell turnover and 
death, then the increased rate of cell replication would also increase 
the rate of mutations occurring. 
%%
Both possibilities are consistent with the suggestion that smoking may modify 
the rate constants for both an early and a late-stage in a multistage model 
of lung cancer, but not all of them \cite{Peto2016}. 
%%


%%
The differences in incidence rates between diabetics and non-diabetics 
were generally consistent with the hypothesis that diabetes increases 
the rates of disease processes (Figure S4 in the Supplementary 
Material), and this can be 
sufficient to reduce the effective number of steps prior to disease. 
%%
An alternate explanation is that one or more genetic risk factors for 
diabetes are acting to reduce the effective number of steps needed to 
trigger disease. 
%%
An interesting anomaly is pulmonary embolism in men, for which 
the incidence rate appears to be substantially reduced in diabetics. 
%%
In contrast, for women there were no differences between those 
survival curves. 
%%
There is no adjustment for other factors in the plots, just stratification 
by diabetes status at entry to the study. 
%%
Nonetheless, the differences warrant further investigation. 
%%


\subsection*{Comparison with Kaplan-Meier and proportional-hazard methods}


%%
Differences in incidence data can be identified by comparing 
conventional Kaplan-Meier survival curves, but survival curves would not appear 
as straight lines, and the differences would not have any particular 
interpretation. 
%%
Equivalent plots to Fig. \ref{smokingStrat} require adjustment for 
the survival function being less than $1$ at a participant's entry 
into the study, for example, using a Weibull model for the adjustment. 
%%
Differences between stratified data can subsequently 
be interpreted in terms of changes to the rates of processes or the number 
of steps, in an assumed multi-stage model of disease. 
%%
Irrespective of whether the data reflect an underlying mechanistic process 
with distinct biological steps, it can be helpful to identify when the data 
can be modelled with several rate-limiting steps, providing a 
conceptual (hypothetical) model for disease onset that can be 
tested and explored.  
%%


%%
Proportional hazards models are often used to estimate associations with 
risk factors. 
%%
The proportional hazards assumption allows adjustments that correspond to 
vertical displacements of the curves in Fig. \ref{smokingStrat}. 
%%
Therefore, if adjusting for smoking with a proportional hazards model and 
the data considered here, Fig. \ref{smokingStrat} suggests that the model 
could accurately describe benign bowel cancers (D12), and approximate 
atherosclerotic heart disease (I25.1) or acute myocardial infarctions (I21), 
but it would be a poor approximation for lung cancer (C34).
%%
Whereas these differences are clear in Fig. \ref{smokingStrat}, they may not be 
clear from a statistical test of the proportional hazards assumption. 
%%


\subsection*{Can sporadic disease be avoided?}


%%
The risk of late-onset diseases increases rapidly with age, making  
them increasingly likely at the extreme end of observed human lifespan. 
%% 
In contrast, the slow increase in risk of sporadic diseases with age, 
suggests it might be possible to avoid them entirely. 
%%
In addition, because the effective number of steps $m$ is usually 
smaller than for the late-onset diseases, they tend to be the most 
modifiable by established risk factors when measured in terms of 
relative aging rates. 
%%
For example, someone with diabetes in the lowest education and maximum 
BMI tertiles, has an equivalent age at risk of the ``sporadic'' diseases 
that is about 30\% higher than someone at baseline. 
%%
This would be expected to increase rates of hospitalisation, irrespective 
of disease-disease interactions, or multimorbidity. 
%%
From a statistical perspective, the results suggest that lifestyle interventions 
or appropriate medications might substantially reduce the incidence of a large 
proportion of these more sporadic diseases, possibly for an entire lifetime. 
%%


%%
An important distinction between the diseases considered here, is  
whether they are curable. 
%%
Whereas many of the diseases can be treated with surgery, drugs, or lifestyle 
interventions, diseases such as cancers have a much less certain longer-term 
prognosis. 
%%
The sporadic diseases seem likely to have the biggest potentially avoidable impact 
on general health and health costs, but if you are unlucky enough to get an 
incurable disease then this is much more serious for the individual involved. 
%%
This must be bourne in mind when deciding whether to focus extra effort on 
sporadic diseases to reduce hospital admissions. 
%%


\subsection*{What can we learn from  parametric and multistage models?}


%%
Multistage models can quantify the age-dependence of disease 
incidence, and provide 
a simple conceptual model for the progression of disease. 
%%
Because two different models with very different biological interpretations,   
both describe the data well, any biological interpretation of the results 
should be treated with caution. 
%%
However, the models provide a helpful picture of disease onset, that appears 
to have been valuable within cancer research. 
%%
They also encourage us to think more carefully about modelling disease. 
%%
For example, Section B of the Supplementary Material observes that a sequential 
progression of disease through stages could have age-dependent differences in 
associations, if the associations differed between e.g. an earlier and a later 
disease stage. 
%%
Early in cancer research, a stage-dependent influence of exposures was 
suggested for smoking and lung cancer risk \cite{Peto2016}, but such issues 
are rarely considered in epidemiology. 
%%
Another example in the Supplementary Material shows that if 
somatic mutations determine lifespan, then lifespan will be 
inversely proportional to the mutation rate \cite{Martincorena2022}. 
%%


%%
The clearest advantage of the models used in this study, was the 
parametric description of disease incidence, that provided new 
perspectives on the age-dependent causes of hospital admission. 
%%
Specifically, by being able to estimate disease risk at two very 
different ages, we were able to clearly demonstrate that statistically 
at least, some disease-risk 
increases rapidly with age, but others might be avoided entirely. 
%%
Note that these observations were independent of the specific 
parameter values in the model, such as the effective number of 
stages $m$, only a good data fit was required. 
%%


%%
The Weibull model's relative aging rate also provides a more meaningful 
measure of risk modification than relative risk, with the former determining 
an effective age for each disease in terms of risk factors. 
%%
A potential application when screening for disease, is to use effective 
age for risk stratification, by identifying an equivalent age-at-risk for 
groups with different risk factors. 
%%
This could help to reduce over-diagnosis in low-risk groups and 
under-diagnosis in higher risk groups. 
%%
Dedicated epidemiological studies are needed to obtain the best 
possible estimates, preferably involving several datasets 
and accounting for important genetic risk factors. 
%%


\subsection*{Conclusions}


%%
Simple, biologically-inspired, parametric models of disease, were found to 
accurately approximate the incidence rates of approximately 60\% of 
age-related diseases in the UK Biobank dataset. 
%%
Because the incidence data of most diseases were described equally well by two  
models with very different biological interpretations, we should be cautious 
about inferring that such diseases arise from a multistage process. 
%%
The parametric models yielded two important new insights. 
%%
The first was that the risk of some diseases increases rapidly with age, 
but others are more sporadic. 
%%
Statistically at least, over a human lifetime, we might hope to avoid the 
more sporadic diseases entirely. 
%%
Secondly, the Weibull model introduced the concept of relative aging rate, that 
provides an intuitive alternative to relative-risk for understanding how your 
likelihood of disease is modified by risk factors. 
%%
Relative aging rates and effective ages have the potential to improve 
risk-stratification by identifying equivalent ages for screening 
groups with different risk factors. 
%%
The more sporadic diseases tended to have relative aging rates that were more 
modifiable by established risk factors than the diseases with a late-onset 
in life. 
%%
Overall, the findings suggest that a substantial proportion of hospital admissions 
for the more sporadic diseases, might be avoided by adopting a healthier lifestyle. 
%%


\subsection*{Data Archival}

%%
UK Biobank data can be accessed by application through www.ukbiobank.ac.uk. 
%% 
Summary data produced during this study are available from: 
%%
\vspace{-0.25cm}
%%
{\footnotesize
	\begin{verbatim} 
	
	https://osf.io/8467r
	
	\end{verbatim} }
%%
\vspace{-0.25cm}
%%
\noindent
%%
UK Biobank has approval by the Research Ethics Committee (REC) under 
approval number 16/NW/0274. 
%%
UK Biobank obtained participant's consent for the data to be used 
for health-related research. 
%%


\subsection*{Supporting Information Appendix (SI)}


%%
{\bf Code availability: }
%%
The R code that was used to produce figures from summary data, is available with 
the summary data at:
%%
\vspace{-0.25cm}
%%
{\footnotesize
	\begin{verbatim} 
	
	https://osf.io/8467r
	
	\end{verbatim} }
%%
\vspace{-0.25cm}
%%
\noindent
The full code for use with non-summary data will be returned with other results 
to UK Biobank (see www.ukbiobank.ac.uk). 
%%


%Authors should submit SI as a single separate SI Appendix PDF file, combining all text, figures, tables, movie legends, and SI references. SI will be published as provided by the authors; it will not be edited or composed. Additional details can be found in the \href{https://www.pnas.org/authors/submitting-your-manuscript#manuscript-formatting-guidelines}{PNAS Author Center}. The PNAS Overleaf SI template can be found \href{https://www.overleaf.com/latex/templates/pnas-template-for-supplementary-information/wqfsfqwyjtsd}{here}. Refer to the SI Appendix in the manuscript at an appropriate point in the text. Number supporting figures and tables starting with S1, S2, etc.
%
%Authors who place detailed materials and methods in an SI Appendix must provide sufficient detail in the main text methods to enable a reader to follow the logic of the procedures and results and also must reference the SI methods. If a paper is fundamentally a study of a new method or technique, then the methods must be described completely in the main text.
%


\matmethods{
	
	\vspace{-0.5cm}
	\subsection*{Data sources}
	%%
	The UK Biobank dataset \cite{Bycroft2018} was used, that involved  
	over $500,000$ men and women aged between $49$ and $69$ years, who were 
	recruited during 2006-2010. 
	%%
	Primary diagnoses of diseases in hospital records were considered, that 
	were recorded with an International Classification of Diseases 
	version 10 code (ICD-10) \cite{ICD10,ICD11}. 
	%%
	For data access, see  ``Data availability''. 
	%%
	
	
	\subsection*{Diseases studied}
	
	%%
	The data set and disease definitions are described in 
	detail elsewhere \cite{Bycroft2018,Webster2021}.
	%%
	Diseases were defined in terms of one or more 4-digit 
	International Classification of Disease Codes (ICD-10), selected by 
	two epidemiology-trained clinicians with specialities in pathology and 
	general practice.
	%% 
	The selected diseases were intended to be accurately diagnosed, distinct, and 
	typically age-related causes of disease. 
	%%
	Any coded diseases with an ambiguous underlying cause were excluded, 
	as were diseases due to chance events or exposures 
	such as an accident, or an infection while on holiday. 
	%%
	To ensure that disease diagnoses had passed a threshold of severity, and 
	were unlikely to result from undiagnosed or co-occurring disease, we focussed  
	on diseases that were the primary diagnosis (and primary reason for hospital admission). 
	%%
	As a compromise between avoiding confounding by prior disease, but retaining 
	sufficient cases for a meaningful statistical study, we consider each individual's   
	first hospital admission for a disease in each ICD-10 chapter. 
	%%
	As a result, there could be more than one case of disease for each 
	individual, but the diseases will be from different ICD-10 chapters.
	%%
	Data were excluded if participants had a cancer other than non-melanoma 
	skin cancer before their first assessment in the UK Biobank study (the start 
	of the study period). 
	%%
	
	\subsection*{Statistical analysis}
	
	%%
	The R software package was used for all analyses \cite{R2021}. 
	%%
	Age was used as the time variable, left-truncated at entry into the study, and 
	right-censored at either the study end or following incidence of a cancer other than 
	non-melanoma skin cancer. 
	%%
	Maximum likelihood estimates for parameters were obtained by numerically 
	maximising a left-truncated and right-censored log-likelihood for 
	the data, using the ``maxLik'' package \cite{maxLik2011}.
	%%
	When there was adjustment for potential risk factors, initial estimates  
	were calculated using a proportional hazards model and the 
	``survival'' package \cite{surv2000,surv2021}. 
	%%
	To measure goodness of fit, Kaplan-Meier estimates to the data were 
	compared with the parameterised models. 
	%%
	Key to doing this correctly, is the observation that the Kaplan-Meier fit 
	assumes $S=1$ at the study's start, whereas it may already be 
	less than one if age is the time variable and participants join the study 
	in middle- to old-age. 
	%%
	The fitted survival functions were used to estimate 
	$S(t_1)=\exp(-H(t_1))$, where $H(t)$ is the cumulative hazard function and 
	$t_1$ is the age at the first observed event, 
	by firstly writing, 
	%%
	\begin{equation}\label{Ht}
	\begin{array}{ll}
	H(t) &=\int_0^{t_1} h(s) ds + \int_{t_1}^t h(s) ds
	\\
	&=H_1 + \hat{H}(t)
	\end{array}
	\end{equation}
	%%
	and noting that the Kaplan-Meier estimator approximates 
	$\hat{S}=\exp(-\hat{H}(t))$. 
	%%
	Then with the parameterised model for $H(t)$, and the Kaplan-Meier estimate 
	for $\hat{H}(t)$, we can rearrange Eq. \ref{Ht} and average over the data 
	to estimate, 
	%%
	\begin{equation}\label{H1}
	H_1 \simeq \frac{1}{n} \sum_{i=1}^n \left( H(t_i) - \hat{H}(t_i) \right) 
	\end{equation}
	%%
	The Kaplan-Meier estimate can then be adjusted to account for $S\neq 1$ 
	at the study's start, with $S(t)=\exp(-H_1)\exp(\hat{H}(t))$. 
	%%
	Without recognising the need for this adjustment, and doing so correctly, the 
	incidence of most diseases in UK Biobank would appear very differently, and 
	would wrongly suggest that multistage diseases are very rare. 
	%%
	Note that there are no additional free parameters introduced by the estimate.  
	%%
	The parameterised fits were compared with the Kaplan-Meier 
	estimator using standard $\chi^2$ tests, using the estimated 
	variance at each point from the Kaplan-Meier estimate. 
	%%
	To provide a stricter requirement for inclusion in the subsequent 
	analysis, the fit's variance was not used in the comparison.  
	%%
	Diseases were excluded if there was a statistically significant 
	difference after an FDR multiple-testing adjustment (FDR will 
	exclude more diseases than a Bonferroni adjustment), or if the 
	estimated effective number of steps $m$ was less than 0.8. 
	%%
	
	
	%%
	All analyses were considered in men and women separately. 
	%%
	For studies with adjustment, we considered common established risk factors of: 
	diabetes (no, yes), 
	smoking status (never, previous, or current), 
	alcohol consumption (rarely - less than 3 times per month, 
	sometimes - less than 3 times a week but more than 3 per month, 
	regularly - 3 or more times each week), 
	education (degree level, post-16 but below degree, to age 16 or unspecified). 
	%% 
	We considered tertiles of deprivation, and 
	separately in men and women, tertiles of height and BMI.
	%%
	For women, we also adjusted for HRT use ever (yes, no), and one or more 
	children (yes,no). 
	%%
	Baseline was taken as: 
	no diabetes, 
	never smoker, 
	rarely drink, 
	brisk 
	walking pace, 
	degree-level education, 
	minimum deprivation tertile, and 
	women with no children or HRT use. 
	%%
	The age-ranges in UK Biobank data were too narrow to allow 
	stratification by birth cohorts, but as noted earlier, ratios such 
	as $H(100)/H(50)$ are determined by $m$ alone and are expected 
	to be less susceptible to cohort effects. 
	%%
	Analyses were multiply adjusted. 
	%%
	The data had less than $1$\% missing values, allowing 
	a complete case analysis. 
	%%
	
	
	%%
	R packages used during the analysis, to manipulate data, and to create plots and tables include: 
	maxLik\cite{maxLik2011}, 
	survFit\cite{surv2000,surv2021}, 
	grr\cite{grr}, 
	data.table\cite{data.table},
	bit64\cite{bit64}, 
	pracma\cite{pracma}, 
	fmsb\cite{fmsb}. 
	%%
}

\showmatmethods{} % Display the Materials and Methods section

\acknow{%%
	This research has been conducted using the UK Biobank resource under application number 42583.
	%%
	Anthony Webster was supported by an intermediate research fellowship 
	from the Nuffield Department of Population Health (NDPH). 
	%%
	Robert Clarke was supported through core funding for NDPH from the 
	Medical Research Council (MRC) and the British Heart Foundation (BHF). 
	%%
	The University of Oxford MRC Population Health Research Unit is funded through a 
	strategic partnership between the Medical Research Council and 
	the University of Oxford.
	%%
}

\showacknow{} % Display the acknowledgments section

% Bibliography
\bibliography{MS2-refs}

\end{document}
