# Supplementary material for: Sporadic, late-onset, and multistage diseases
Source: PNAS Nexus. 2022 Jun 22;1(3):pgac095. doi: 10.1093/pnasnexus/pgac095 (PMC9308562; doi:10.1093/pnasnexus/pgac095)
Supplement: pgac095_Supplemental_Files [file pgac095_supplemental_files.zip › PNASNEXUS-PNASNEXUS-2022-00280-T-s03.bib]

@article{AiChalabi2014,
   author = {Ai-Chalabi, A. and Calvo, A. and Chio, A. and Colville, S. and Ellis, C. M. and Hardiman, O. and Heverin, M. and Howard, R. S. and Huisman, M. H. B. and Keren, N. and Leigh, P. N. and Mazzini, L. and Mora, G. and Orrell, R. W. and Rooney, J. and Scott, K. M. and Scotton, W. J. and Seelen, M. and Shaw, C. E. and Sidle, K. S. and Swingler, R. and Tsuda, M. and Veldink, J. H. and Visser, A. E. and van den Berg, L. H. and Pearce, N.},
   title = {Analysis of amyotrophic lateral sclerosis as a multistep process: a population-based modelling study},
   journal = {Lancet Neurology},
   volume = {13},
   number = {11},
   pages = {1108-1113},
   ISSN = {1474-4422},
   DOI = {10.1016/s1474-4422(14)70219-4},
   year = {2014},
   type = {Journal Article}
}

@article{Alriyami2021,
   author = {Alriyami, Maha and Polychronakos, Constantin},
   title = {Somatic Mutations and Autoimmunity},
   journal = {Cells},
   volume = {10},
   number = {8},
   DOI = {10.3390/cells10082056},
   year = {2021},
   type = {Journal Article}
}

@article{AD1954,
   author = {Armitage, P. and Doll, R.},
   title = {THE AGE DISTRIBUTION OF CANCER AND A MULTI-STAGE THEORY OF CARCINOGENESIS},
   journal = {British Journal of Cancer},
   volume = {8},
   number = {1},
   pages = {1-12},
   ISSN = {0007-0920},
   DOI = {10.1038/bjc.1954.1},
   year = {1954},
   type = {Journal Article}
}

@article{Armitage1985,
	author = {Armitage, P.},
	title = {MULTISTAGE MODELS OF CARCINOGENESIS},
	journal = {Environmental Health Perspectives},
	volume = {63},
	number = {NOV},
	pages = {195-201},
	ISSN = {0091-6765},
	DOI = {10.2307/3430046},	
	year = {1985},	
	type = {Journal Article}	
}

@article{Bektas2018,
   author = {Bektas, Arsun and Schurman, Shepherd H. and Sen, Ranjan and Ferrucci, Luigi},
   title = {Aging, inflammation and the environment},
   journal = {Experimental Gerontology},
   volume = {105},
   pages = {10-18},
   ISSN = {0531-5565},
   DOI = {10.1016/j.exger.2017.12.015},
   year = {2018},
   type = {Journal Article}
}

@article{Brodnicki2007,
   author = {Brodnicki, Thomas C.},
   title = {Somatic mutation and autoimmunity},
   journal = {Cell},
   volume = {131},
   number = {7},
   pages = {1220-1221},
   ISSN = {0092-8674},
   DOI = {10.1016/j.cell.2007.12.006},
   year = {2007},
   type = {Journal Article}
}

@book{Burnet1972,
   author = {Burnet, F. M.},
   title = {Auto-immunity and Auto-immune Disease},
   publisher = {Medical Technical Publishing Co Ltd (republished 1st edition by Springer)},
   pages = {243},
   year = {1972},
   type = {Book}
}

@article{Bycroft2018,
	author = {Bycroft, Clare and Freeman, Colin and Petkova, Desislava and Band, Gavin and Elliott, Lloyd T. and Sharp, Kevin and Motyer, Allan and Vukcevic, Damjan and Delaneau, Olivier and O Connell, Jared and Cortes, Adrian and Welsh, Samantha and Young, Alan and Effingham, Mark and McVean, Gil and Leslie, Stephen and Allen, Naomi and Donnelly, Peter and Marchini, Jonathan},
	title = {The {UK} {B}iobank resource with deep phenotyping and genomic data},
	journal = {Nature},
	volume = {562},
	number = {7726},
	pages = {203-209},
	ISSN = {1476-4687},
	DOI = {10.1038/s41586-018-0579-z},
	year = {2018},
	type = {Journal Article}
}

@article{Chio2018,
   author = {Chio, A. and Mazzini, L. and D'Alfonso, S. and Corrado, L. and Canosa, A. and Moglia, C. and Manera, U. and Bersano, E. and Brunetti, M. and Barberis, M. and Veldink, J. H. and van den Berg, L. H. and Pearce, N. and Sproviero, W. and McLaughlin, R. and Vajda, A. and Hardiman, O. and Rooney, J. and Mora, G. and Calvo, A. and Al-Chalabi, A.},
   title = {The multistep hypothesis of {ALS} revisited The role of genetic mutations},
   journal = {Neurology},
   volume = {91},
   number = {7},
   pages = {E635-E642},
   ISSN = {0028-3878},
   DOI = {10.1212/wnl.0000000000005996},
   year = {2018},
   type = {Journal Article}
}

@book{Collett2014,
	author = {Collett, D. },
	title = {Modelling Survival Data in Medical Research},
	publisher = {New York: Chapman and Hall/CRC,},
	edition = {3rd Edition},
	DOI = {https://doi.org/10.1201/b18041},
	year = {2014},
	type = {Book}
}

@article{Corcia2018,
   author = {Corcia, P. and Blasco, H. and Beltran, S. and Andres, C. and Vourc'h, P. and Couratier, P.},
   title = {In {ALS}, a mutation could be worth two steps},
   journal = {Revue Neurologique},
   volume = {174},
   number = {10},
   pages = {669-670},
   ISSN = {0035-3787},
   DOI = {10.1016/j.neurol.2018.11.001},
   year = {2018},
   type = {Journal Article}
}

@article{Dey2017,
	title = {A Fast and Accurate Algorithm to Test for Binary Phenotypes and Its Application to PheWAS},
	journal = {The American Journal of Human Genetics},
	volume = {101},
	number = {1},
	pages = {37-49},
	year = {2017},
	issn = {0002-9297},
	doi = {https://doi.org/10.1016/j.ajhg.2017.05.014},
	author = {Rounak Dey and Ellen M. Schmidt and Goncalo R. Abecasis and Seunggeun Lee}
}

@book{Franceschi2000,
   author = {Franceschi, C. and Bonafe, M. and Valensin, S. and Olivieri, F. and De Luca, M. and Ottaviani, E. and De Benedictis, G.},
   title = {Inflamm-aging - An evolutionary perspective on immunosenescence},
   volume = {908},
   series = {Molecular and Cellular Gerontology},
   pages = {244-254},
   ISBN = {1-57331-272-X; 1-57331-271-1},
   year = {2000},
   type = {Book}
}

@article{Franceschi2014,
   author = {Franceschi, Claudio and Campisi, Judith},
   title = {Chronic Inflammation (Inflammaging) and Its Potential Contribution to Age-Associated Diseases},
   journal = {Journals of Gerontology Series a-Biological Sciences and Medical Sciences},
   volume = {69},
   pages = {S4-S9},
   ISSN = {1079-5006},
   DOI = {10.1093/gerona/glu057},
   year = {2014},
   type = {Journal Article}
}

@article{Franceschi2018,
   author = {Franceschi, Claudio and Garagnani, Paolo and Parini, Paolo and Giuliani, Cristina and Santoro, Aurelia},
   title = {Inflammaging: a new immune-metabolic viewpoint for age-related diseases},
   journal = {Nature Reviews Endocrinology},
   volume = {14},
   number = {10},
   pages = {576-590},
   ISSN = {1759-5029},
   DOI = {10.1038/s41574-018-0059-4},
   year = {2018},
   type = {Journal Article}
}

@article{Garton2021,
   author = {Garton, F. C. and Trabjerg, B. B. and Wray, N. R. and Agerbo, E.},
   title = {Cardiovascular disease, psychiatric diagnosis and sex differences in the multistep hypothesis of amyotrophic lateral sclerosis},
   journal = {European Journal of Neurology},
   volume = {28},
   number = {2},
   pages = {421-429},
   ISSN = {1351-5101},
   DOI = {10.1111/ene.14554},
   year = {2021},
   type = {Journal Article}
}

@article{Goodnow2007,
   author = {Goodnow, Christopher C.},
   title = {Multistep pathogenesis of autoimmune disease},
   journal = {Cell},
   volume = {130},
   number = {1},
   pages = {25-35},
   ISSN = {0092-8674},
   DOI = {10.1016/j.cell.2007.06.033},
   year = {2007},
   type = {Journal Article}
}

@article{Hansel2020,
	author = {Hansel, Christine and Jendrossek, Verena and Klein, Diana},
	title = {Cellular Senescence in the Lung: The Central Role of Senescent Epithelial Cells},
	journal = {International Journal of Molecular Sciences},
	volume = {21},
	number = {9},
	pages = {3279},
	ISSN = {1422-0067},
	url = {https://www.mdpi.com/1422-0067/21/9/3279},
	year = {2020},
	type = {Journal Article}
}

@misc{ICD10,
	author = {Organization, World Health},
	title = {International Statistical Classification of Diseases and Related Health Problems 10th Revision},
	url = {https://icd.who.int/browse10/2016/en},
	year = {2016},
	type = {Online Database}
}

@misc{ICD11,
	author = {Organization, World Health},
	title = {{ICD}-11 for Mortality and Morbidity Statistics (ICD-11 MMS) 2018 version},
	url = {https://icd.who.int/browse11/l-m/en},
	year = {2018},
	type = {Online Database}
}

@article{Jaiswal2014,
   author = {Jaiswal, Siddhartha and Fontanillas, Pierre and Flannick, Jason and Manning, Alisa and Grauman, Peter V. and Mar, Brenton G. and Lindsley, R. Coleman and Mermel, Craig H. and Burtt, Noel and Chavez, Alejandro and Higgins, John M. and Moltchanov, Vladislav and Kuo, Frank C. and Kluk, Michael J. and Henderson, Brian and Kinnunen, Leena and Koistinen, Heikki A. and Ladenvall, Claes and Getz, Gad and Correa, Adolfo and Banahan, Benjamin F. and Gabriel, Stacey and Kathiresan, Sekar and Stringham, Heather M. and McCarthy, Mark I. and Boehnke, Michael and Tuomilehto, Jaakko and Haiman, Christopher and Groop, Leif and Atzmon, Gil and Wilson, James G. and Neuberg, Donna and Altshuler, David and Ebert, Benjamin L.},
   title = {Age-Related Clonal Hematopoiesis Associated with Adverse Outcomes},
   journal = {New England Journal of Medicine},
   volume = {371},
   number = {26},
   pages = {2488-2498},
   ISSN = {0028-4793},
   DOI = {10.1056/NEJMoa1408617},
   year = {2014},
   type = {Journal Article}
}

@article{Jaiswal2017,
   author = {Jaiswal, S. and Natarajan, P. and Silver, A. J. and Gibson, C. J. and Bick, A. G. and Shvartz, E. and McConkey, M. and Gupta, N. and Gabriel, S. and Ardissino, D. and Baber, U. and Mehran, R. and Fuster, V. and Danesh, J. and Frossard, P. and Saleheen, D. and Melander, O. and Sukhova, G. K. and Neuberg, D. and Libby, P. and Kathiresan, S. and Ebert, B. L.},
   title = {Clonal Hematopoiesis and Risk of Atherosclerotic Cardiovascular Disease},
   journal = {New England Journal of Medicine},
   volume = {377},
   number = {2},
   pages = {111-121},
   ISSN = {0028-4793},
   DOI = {10.1056/NEJMoa1701719},
   year = {2017},
   type = {Journal Article}
}

@article{LeHeron2021,
   author = {Le Heron, Campbell and MacAskill, Michael and Mason, Deborah and Dalrymple-Alford, John and Anderson, Tim and Pitcher, Toni and Myall, Daniel},
   title = {A Multi-Step Model of Parkinson's Disease Pathogenesis},
   journal = {Movement Disorders},
   ISSN = {0885-3185},
   DOI = {10.1002/mds.28719},
   year = {2021},
   type = {Journal Article}
}

@article{Li2021,
	author = {Li, Ruoyan and Di, Lin and Li, Jie and Fan, Wenyi and Liu, Yachen and Guo, Wenjia and Liu, Weiling and Liu, Lu and Li, Qiong and Chen, Liping and Chen, Yamei and Miao, Chuanwang and Liu, Hongjin and Wang, Yuqian and Ma, Yuling and Xu, Deshu and Lin, Dongxin and Huang, Yanyi and Wang, Jianbin and Bai, Fan and Wu, Chen},
	title = {A body map of somatic mutagenesis in morphologically normal human tissues},
	journal = {Nature},
	volume = {597},
	number = {7876},
	pages = {398-403},
	ISSN = {1476-4687},
	DOI = {10.1038/s41586-021-03836-1},
	year = {2021},
	type = {Journal Article}
}

@article{Licher2019,
   author = {Licher, Silvan and van der Willik, Kimberly D. and Vinke, Elisabeth J. and Yilmaz, Pinar and Fani, Lana and Schagen, Sanne B. and Ikram, M. Arfan and Ikram, M. Kamran},
   title = {Alzheimer's disease as a multistage process: an analysis from a population-based cohort study},
   journal = {Aging-Us},
   volume = {11},
   number = {4},
   pages = {1163-1176},
   ISSN = {1945-4589},
   DOI = {10.18632/aging.101816},
   year = {2019},
   type = {Journal Article}
}

@article {Mansourniak2018,
	author = {Mansournia, Mohammad Ali and Altman, Douglas G},
	title = {Population attributable fraction},
	volume = {360},
	elocation-id = {k757},
	year = {2018},
	doi = {10.1136/bmj.k757},
	publisher = {BMJ Publishing Group Ltd},
	issn = {0959-8138},
	URL = {https://www.bmj.com/content/360/bmj.k757},
	eprint = {https://www.bmj.com/content/360/bmj.k757.full.pdf},
	journal = {BMJ}
}


@article{Martincorena2015,
	author = {Martincorena, Inigo and Roshan, Amit and Gerstung, Moritz and Ellis, Peter and Van Loo, Peter and McLaren, Stuart and Wedge, David C. and Fullam, Anthony and Alexandrov, Ludmil B. and Tubio, Jose M. and Stebbings, Lucy and Menzies, Andrew and Widaa, Sara and Stratton, Michael R. and Jones, Philip H. and Campbell, Peter J.},
	title = {High burden and pervasive positive selection of somatic mutations in normal human skin},
	journal = {Science},
	volume = {348},
	number = {6237},
	pages = {880-886},
	ISSN = {0036-8075},
	DOI = {10.1126/science.aaa6806},
	year = {2015},
	type = {Journal Article}
}


@article{Martincorena2018,
	author = {Martincorena, Inigo and Fowler, Joanna C. and Wabik, Agnieszka and Lawson, Andrew R. J. and Abascal, Federico and Hall, Michael W. J. and Cagan, Alex and Murai, Kasumi and Mahbubani, Krishnaa and Stratton, Michael R. and Fitzgerald, Rebecca C. and Handford, Penny A. and Campbell, Peter J. and Saeb-Parsy, Kourosh and Jones, Philip H.},
	title = {Somatic mutant clones colonize the human esophagus with age},
	journal = {Science},
	volume = {362},
	number = {6417},
	pages = {911-+},
	ISSN = {0036-8075},
	DOI = {10.1126/science.aau3879},
	year = {2018},
	type = {Journal Article}
}


@article{Martincorena2019,
   author = {Martincorena, Inigo},
   title = {Somatic mutation and clonal expansions in human tissues},
   journal = {Genome Medicine},
   volume = {11},
   ISSN = {1756-994X},
   DOI = {10.1186/s13073-019-0648-4},
   year = {2019},
   type = {Journal Article}
}


@article{Martincorena2022,
	author = {Cagan, A. and Baez-Ortega, A. and Brzozowska, N. et al.},
	title = {Somatic mutation rates scale with lifespan across mammals},
	journal = {Nature},
	volume = {604},
	pages = {517–524},
	year = {2022},
	type = {Journal Article}
}


@Article{maxLik2011,
	title = {maxLik: A package for maximum likelihood estimation in
	{R}},
	author = {Arne Henningsen and Ott Toomet},
	journal = {Computational Statistics},
	year = {2011},
	volume = {26},
	number = {3},
	pages = {443-458},
	doi = {10.1007/s00180-010-0217-1},
	url = {http://dx.doi.org/10.1007/s00180-010-0217-1},
}


@book{modEpi,
	author = {Lash, T.L. and VanderWeele, T.J. and Haneuse, S. and Rothman K.J.},
	title = {Modern epidemiology},
	publisher = {Wolters Kluwer (4th edition)},
	pages = {1174},
	year = {2021},
	type = {Book}
}
	
@article{Mustjoki2021,
   author = {Mustjoki, Satu and Young, Neal S.},
   title = {Somatic Mutations in "Benign" Disease},
   journal = {New England Journal of Medicine},
   volume = {384},
   number = {21},
   pages = {2039-2052},
   ISSN = {0028-4793},
   DOI = {10.1056/NEJMra2101920},
   year = {2021},
   type = {Journal Article}
}

@article{Nordling1953,
   author = {Nordling, C. O.},
   title = {A NEW THEORY ON THE CANCER-INDUCING MECHANISM},
   journal = {British Journal of Cancer},
   volume = {7},
   number = {1},
   pages = {68-72},
   ISSN = {0007-0920},
   DOI = {10.1038/bjc.1953.8},
   year = {1953},
   type = {Journal Article}
}

@article{Nyberg2018,
	author = {Nyberg, Solja T. and Batty, G. David and Pentti, Jaana and Virtanen, Marianna and Alfredsson, Lars and Fransson, Eleonor I. and Goldberg, Marcel and Heikkilä, Katriina and Jokela, Markus and Knutsson, Anders and Koskenvuo, Markku and Lallukka, Tea and Leineweber, Constanze and Lindbohm, Joni V. and Madsen, Ida E. H. and Magnusson Hanson, Linda L. and Nordin, Maria and Oksanen, Tuula and Pietiläinen, Olli and Rahkonen, Ossi and Rugulies, Reiner and Shipley, Martin J. and Stenholm, Sari and Suominen, Sakari and Theorell, Töres and Vahtera, Jussi and Westerholm, Peter J. M. and Westerlund, Hugo and Zins, Marie and Hamer, Mark and Singh-Manoux, Archana and Bell, Joshua A. and Ferrie, Jane E. and Kivimäki, Mika},
	title = {Obesity and loss of disease-free years owing to major non-communicable diseases: a multicohort study},
	journal = {The Lancet Public Health},
	volume = {3},
	number = {10},
	pages = {e490-e497},
	ISSN = {2468-2667},
	DOI = {10.1016/S2468-2667(18)30139-7},
	url = {https://doi.org/10.1016/S2468-2667(18)30139-7},
	year = {2018},
	type = {Journal Article}
}

@article{Olafsson2021,
   author = {Olafsson, Sigurgeir and Anderson, Carl A.},
   title = {Somatic mutations provide important and unique insights into the biology of complex diseases},
   journal = {Trends in Genetics},
   volume = {37},
   number = {10},
   pages = {872-881},
   ISSN = {0168-9525},
   DOI = {10.1016/j.tig.2021.06.012},
   year = {2021},
   type = {Journal Article}
}

@article{Pearce2021,
   author = {Pearce, N. and Moirano, G. and Maule, M. and Kogevinas, M. and Rodo, X. and Lawlor, D. A. and Vandenbroucke, J. and Vandenbroucke-Grauls, C. and Polack, F. P. and Custovic, A.},
   title = {Does death from Covid-19 arise from a multi-step process?},
   journal = {European Journal of Epidemiology},
   volume = {36},
   number = {1},
   pages = {1-9},
   ISSN = {0393-2990},
   DOI = {10.1007/s10654-020-00711-7},
   year = {2021},
   type = {Journal Article}
}

@book{Pearl,
	author = {Pearl, J.},
	title = {Causality},
	publisher = {Cambridge University Press (2nd edition)},
	pages = {465},
	year = {2009},
	type = {Book}
}

@book{PearlIntro,
	author = {Pearl, J. and Glymour M. and Jewell, N.P.},
	title = {Causal inference in statistics},
	publisher = {Wiley},
	pages = {136},
	year = {2016},
	type = {Book}
}

@article{Peto2016,
	author = {Peto, Richard},
	title = "{ Epidemiology, multistage models, and short-term mutagenicity tests 1}",
	journal = {International Journal of Epidemiology},
	volume = {45},
	number = {3},
	pages = {621-637},
	year = {2016},
	month = {08},
	issn = {0300-5771},
	doi = {10.1093/ije/dyv199}
}


@article{Pillai2013,
   author = {Pillai, Shiv},
   title = {Rethinking mechanisms of autoimmune pathogenesis},
   journal = {Journal of Autoimmunity},
   volume = {45},
   pages = {97-103},
   ISSN = {0896-8411},
   DOI = {10.1016/j.jaut.2013.05.003},
   year = {2013},
   type = {Journal Article}
}

@Manual{R2021,
	title        = {R: A Language and Environment for Statistical
	Computing},
	author       = {{R Core Team}},
	organization = {R Foundation for Statistical Computing},
	address      = {Vienna, Austria},
	year         = 2021,
	url          = {https://www.R-project.org}
}

@article{Reid1994,
	author = {Reid, N. and Cox, D.},
	title = {A CONVERSATION WITH COX,DAVID},
	journal = {Statistical Science},
	volume = {9},
	number = {3},
	pages = {439-455},
	note = {Reid, n cox, d
	Reid, Nancy/B-8234-2013},
	ISSN = {0883-4237},
	DOI = {10.1214/ss/1177010394},
	url = {://WOS:A1994PX33200010},
	year = {1994},
	type = {Journal Article}
}

@Manual{surv2021,
	title = {A Package for Survival Analysis in R},
	author = {Terry M Therneau},
	year = {2021},
	note = {R package version 3.2-13},
	url = {https://CRAN.R-project.org/package=survival},
}

@Book{surv2000,
	title = {Modeling Survival Data: Extending the {C}ox Model},
	author = {{Terry M. Therneau} and {Patricia M. Grambsch}},
	year = {2000},
	publisher = {Springer},
	address = {New York},
	isbn = {0-387-98784-3},
}

@article{VanHorebeek2019,
   author = {Van Horebeek, L. and Dubois, B. and Goris, A.},
   title = {Somatic Variants: New Kids on the Block in Human Immunogenetics},
   journal = {Trends in Genetics},
   volume = {35},
   number = {12},
   pages = {935-947},
   ISSN = {0168-9525},
   DOI = {10.1016/j.tig.2019.09.005},
   year = {2019},
   type = {Journal Article}
}

@article{Vucic2020,
   author = {Vucic, S. and Higashihara, M. and Sobue, G. and Atsuta, N. and Doi, Y. and Kuwabara, S. and Kim, S. H. and Kim, I. and Oh, K. W. and Park, J. and Kim, E. M. and Talman, P. and Menon, P. and Kiernan, M. C. and Consortium, Pactals},
   title = {{ALS} is a multistep process in South Korean, Japanese, and Australian patients},
   journal = {Neurology},
   volume = {94},
   number = {15},
   pages = {E1657-E1663},
   ISSN = {0028-3878},
   DOI = {10.1212/wnl.0000000000009015},
   year = {2020},
   type = {Journal Article}
}

@article{Vucic2019,
   author = {Vucic, S. and Westeneng, H. J. and Al-Chalabi, A. and Van den Berg, L. H. and Talman, P. and Kiernan, M. C.},
   title = {Amyotrophic lateral sclerosis as a multi-step process: an Australia population study},
   journal = {Amyotrophic Lateral Sclerosis and Frontotemporal Degeneration},
   volume = {20},
   number = {7-8},
   pages = {532-537},
   ISSN = {2167-8421},
   DOI = {10.1080/21678421.2018.1556697},
   year = {2019},
   type = {Journal Article}
}

@book{wasserman,
	author = {Wasserman, L.},
	title = {All of Statistics},
	publisher = {Springer},
	year = {2005},
	type = {Book}
}

@article{Webster2019,
   author = {Webster, Anthony J.},
   title = {Multi-stage models for the failure of complex systems, cascading disasters, and the onset of disease},
   journal = {Plos One},
   volume = {14},
   number = {5},
   ISSN = {1932-6203},
   DOI = {10.1371/journal.pone.0216422},
   year = {2019},
   type = {Journal Article}
}

@article{Webster2021,
	author = {Webster, A. J. and Gaitskell, K. and Turnbull, I. and Cairns, B. J. and Clarke, R.},
	title = {Characterisation, identification, clustering, and classification of disease},
	journal = {Scientific Reports},
	volume = {11},
	number = {1},
	note = {Webster, A. J. Gaitskell, K. Turnbull, I. Cairns, B. J. Clarke, R.},
	ISSN = {2045-2322},
	DOI = {10.1038/s41598-021-84860-z},
	year = {2021},
	type = {Journal Article}
}

@article{Yoshida2020,
	author = {Yoshida, Kenichi and Gowers, Kate H. C. and Lee-Six, Henry and Chandrasekharan, Deepak P. and Coorens, Tim and Maughan, Elizabeth F. and Beal, Kathryn and Menzies, Andrew and Millar, Fraser R. and Anderson, Elizabeth and Clarke, Sarah E. and Pennycuick, Adam and Thakrar, Ricky M. and Butler, Colin R. and Kakiuchi, Nobuyuki and Hirano, Tomonori and Hynds, Robert E. and Stratton, Michael R. and Martincorena, Iñigo and Janes, Sam M. and Campbell, Peter J.},
	title = {Tobacco smoking and somatic mutations in human bronchial epithelium},
	journal = {Nature},
	volume = {578},
	number = {7794},
	pages = {266-272},
	ISSN = {1476-4687},
	DOI = {10.1038/s41586-020-1961-1},
	year = {2020},
	type = {Journal Article}
}


@Manual{grr,
	title = {grr: Alternative Implementations of Base R Functions},
	author = {Craig Varrichio},
	year = {2016},
	note = {R package version 0.9.5},
	url = {https://CRAN.R-project.org/package=grr},
}

@Manual{data.table,
	title = {data.table: Extension of `data.frame`},
	author = {Matt Dowle and Arun Srinivasan},
	year = {2021},
	note = {R package version 1.14.0},
	url = {https://CRAN.R-project.org/package=data.table},
}

@Manual{bit64,
	title = {bit64: A S3 Class for Vectors of 64bit Integers},
	author = {Jens Oehlschl{\"a}gel and Leonardo Silvestri},
	year = {2020},
	note = {R package version 4.0.5},
	url = {https://CRAN.R-project.org/package=bit64},
}

@Manual{pracma,
	title = {pracma: Practical Numerical Math Functions},
	author = {Hans W. Borchers},
	year = {2021},
	note = {R package version 2.3.3},
	url = {https://CRAN.R-project.org/package=pracma},
}

@Manual{fmsb,
	title = {fmsb: Functions for Medical Statistics Book with some Demographic Data},
	author = {Minato Nakazawa},
	year = {2021},
	note = {R package version 0.7.1},
	url = {https://CRAN.R-project.org/package=fmsb},
}
